# Supplementary material for: Monitoring hunted species of cultural significance: Estimates of trends, population sizes and harvesting rates of flying-fox (Pteropus sp.) in New Caledonia
Source: PLoS One. 2019 Dec 31;14(12):e0224466. doi: 10.1371/journal.pone.0224466 (PMC6938311; doi:10.1371/journal.pone.0224466)
Supplement: S1 File — Counts were made in September during the pre-parturition period over one to three consecutive days (count_repetition). (XLSX) [file pone.0224466.s004.xlsx]

## Sheet: Data 19 03 2018-1
Roost_ID	Year	Month	Count_repetition	Numbers
Am	2010	Septembre	1	214
Am	2010	Septembre	2	478
Am	2010	Septembre	3	693
Am	2011	Septembre	1	2444
Am	2011	Septembre	2	2098
Am	2011	Septembre	3	1615
Am	2012	Septembre	1	594
Am	2012	Septembre	2	295
Am	2013	Septembre	1	1177
Am	2013	Septembre	2	1380
Am	2013	Septembre	3	2167
Am	2014	Septembre	1	1185
Am	2014	Septembre	2	1317
Am	2014	Septembre	3	933
Am	2015	Septembre	1	1328
Am	2015	Septembre	2	809
Am	2015	Septembre	3	1765
At	2015	Septembre	1	245
At	2015	Septembre	2	367
At	2015	Septembre	3	307
Co	2010	Septembre	1	41
Co	2010	Septembre	2	16
Co	2010	Septembre	3	45
Co	2011	Septembre	1	36
Co	2011	Septembre	2	51
Co	2011	Septembre	3	28
Co	2012	Septembre	1	4
Co	2012	Septembre	2	9
Co	2012	Septembre	3	16
Co	2013	Septembre	1	46
Co	2013	Septembre	2	35
Co	2013	Septembre	3	37
Co	2014	Septembre	1	25
Co	2014	Septembre	2	4
Co	2014	Septembre	3	12
Co	2015	Septembre	1	20
Co	2015	Septembre	2	49
Co	2015	Septembre	3	121
Fa	2010	Septembre	1	4
Fa	2010	Septembre	2	4
Fa	2010	Septembre	3	1
Fa	2011	Septembre	1	25
Fa	2011	Septembre	2	33
Fa	2011	Septembre	3	4
Fa	2012	Septembre	1	12
Fa	2012	Septembre	2	101
Fa	2012	Septembre	3	133
Fa	2013	Septembre	1	545
Fa	2013	Septembre	2	228
Fa	2013	Septembre	3	287
Fa	2014	Septembre	1	121
Fa	2014	Septembre	2	82
Fa	2014	Septembre	3	171
Ho	2012	Septembre	1	513
Ho	2012	Septembre	2	370
Ho	2012	Septembre	3	168
Ho	2013	Septembre	1	488
Ho	2013	Septembre	2	432
Ho	2013	Septembre	3	491
Ho	2014	Septembre	1	101
Ho	2014	Septembre	2	113
Ho	2014	Septembre	3	88
Ho	2015	Septembre	1	181
Ho	2015	Septembre	2	155
Ho	2015	Septembre	3	101
Ko	2015	Septembre	1	163
Ko	2015	Septembre	2	78
Ko	2015	Septembre	3	145
Lin	2010	Septembre	1	853
Lin	2010	Septembre	2	1020
Lin	2010	Septembre	3	1163
Lin	2011	Septembre	1	385
Lin	2011	Septembre	2	796
Lin	2011	Septembre	3	847
Lin	2012	Septembre	1	739
Lin	2012	Septembre	2	655
Lin	2012	Septembre	3	640
Lin	2013	Septembre	1	776
Lin	2013	Septembre	2	1072
Lin	2013	Septembre	3	1317
Lin	2013	Septembre	4	1950
Lin	2014	Septembre	1	535
Lin	2014	Septembre	2	346
Lin	2014	Septembre	3	216
Lin	2015	Septembre	1	1440
Lin	2015	Septembre	2	1810
Ma	2010	Septembre	1	410
Ma	2010	Septembre	2	317
Ma	2010	Septembre	3	332
Ma	2011	Septembre	1	62
Ma	2011	Septembre	2	72
Ma	2011	Septembre	3	148
Ma	2012	Septembre	1	129
Ma	2012	Septembre	2	308
Ma	2012	Septembre	3	885
Ma	2013	Septembre	1	1
Ma	2013	Septembre	2	5
Ma	2013	Septembre	3	0
Ma	2014	Septembre	1	0
Ma	2015	Septembre	1	0
Mou	2010	Septembre	1	347
Mou	2010	Septembre	2	195
Mou	2010	Septembre	3	73
Mou	2011	Septembre	1	234
Mou	2011	Septembre	2	150
Mou	2011	Septembre	3	149
Mou	2012	Septembre	1	751
Mou	2012	Septembre	2	730
Mou	2013	Septembre	1	391
Mou	2013	Septembre	2	405
Mou	2013	Septembre	3	414
Mou	2014	Septembre	1	242
Mou	2014	Septembre	2	578
Mou	2014	Septembre	3	438
Mou	2015	Septembre	1	1016
Mou	2015	Septembre	2	752
Mou	2015	Septembre	3	503
Na	2010	Septembre	1	188
Na	2010	Septembre	2	251
Na	2010	Septembre	3	286
Na	2011	Septembre	1	691
Na	2011	Septembre	2	461
Na	2011	Septembre	3	1564
Na	2012	Septembre	1	739
Na	2012	Septembre	2	622
Na	2013	Septembre	1	652
Na	2013	Septembre	2	612
Na	2013	Septembre	3	515
Na	2014	Septembre	1	183
Na	2014	Septembre	2	336
Na	2014	Septembre	3	260
Na	2015	Septembre	1	499
Na	2015	Septembre	2	575
Na	2015	Septembre	3	235
Tri	2010	Septembre	1	1365
Tri	2010	Septembre	2	1459
Tri	2010	Septembre	3	2081
Tri	2011	Septembre	1	989
Tri	2011	Septembre	2	997
Tri	2011	Septembre	3	1584
Tri	2012	Septembre	1	189
Tri	2012	Septembre	2	449
Tri	2012	Septembre	3	136
Tri	2013	Septembre	1	763
Tri	2013	Septembre	2	383
Tri	2013	Septembre	3	395
Tri	2014	Septembre	1	215
Tri	2014	Septembre	2	236
Tri	2014	Septembre	3	200
Tri	2015	Septembre	1	745
Tri	2015	Septembre	2	502
Tri	2015	Septembre	3	858
Tri	2015	Septembre	4	692
Ne	2010	Septembre	1	29
Ne	2010	Septembre	2	18
Ne	2010	Septembre	3	9
Ne	2011	Septembre	1	0
Ne	2011	Septembre	2	0
Ne	2011	Septembre	3	0
Ne	2012	Septembre	1	70
Ne	2012	Septembre	2	65
Ne	2013	Septembre	1	2
Ne	2013	Septembre	2	1
Ne	2013	Septembre	3	6
Ne	2014	Septembre	1	0
Ne	2014	Septembre	2	0
Ne	2014	Septembre	3	0
Ne	2015	Septembre	1	0
Ne	2015	Septembre	2	0
Ty	2010	Septembre	1	1813
Ty	2010	Septembre	2	1508
Ty	2010	Septembre	3	2508
Ty	2011	Septembre	1	953
Ty	2011	Septembre	2	947
Ty	2011	Septembre	3	886
Ty	2012	Septembre	1	332
Ty	2012	Septembre	2	531
Ty	2012	Septembre	3	604
Ty	2013	Septembre	1	590
Ty	2013	Septembre	2	625
Ty	2013	Septembre	3	310
Ty	2014	Septembre	1	6
Ty	2014	Septembre	2	10
Ty	2014	Septembre	3	16
Ty	2015	Septembre	1	9
Ty	2015	Septembre	2	11
Ty	2015	Septembre	3	11
Net	2010	Septembre	1	0
Net	2011	Septembre	1	84
Net	2011	Septembre	2	174
Net	2012	Septembre	1	407
Net	2012	Septembre	2	236
Net	2012	Septembre	3	122
Net	2013	Septembre	1	102
Net	2013	Septembre	2	106
Net	2014	Septembre	1	22
Net	2014	Septembre	2	117
Net	2015	Septembre	1	1
Net	2015	Septembre	2	2
Net	2015	Septembre	3	11
Nex	2012	Septembre	1	2053
Nex	2012	Septembre	2	1868
Nex	2012	Septembre	3	3665
Nex	2013	Septembre	1	2532
Nex	2013	Septembre	2	4956
Nex	2013	Septembre	3	3692
Nex	2014	Septembre	1	861
Nex	2014	Septembre	2	887
Nex	2014	Septembre	3	1128
Nex	2015	Septembre	1	3428
Nex	2015	Septembre	2	3729
Nex	2015	Septembre	3	3240
Ou	2010	Septembre	1	19
Ou	2010	Septembre	2	6
Ou	2010	Septembre	3	24
Ou	2011	Septembre	1	695
Ou	2011	Septembre	2	277
Ou	2011	Septembre	3	270
Ou	2012	Septembre	1	217
Ou	2012	Septembre	2	948
Ou	2013	Septembre	1	352
Ou	2013	Septembre	2	26
Ou	2013	Septembre	3	38
Ou	2014	Septembre	1	14
Ou	2014	Septembre	2	105
Ou	2014	Septembre	3	0
Ou	2015	Septembre	1	11
Ou	2015	Septembre	2	1
Ou	2015	Septembre	3	0
Pai	2011	Septembre	1	175
Pai	2011	Septembre	2	151
Pai	2011	Septembre	3	137
Pai	2012	Septembre	1	136
Pai	2012	Septembre	2	260
Pai	2012	Septembre	3	289
Pai	2013	Septembre	1	121
Pai	2013	Septembre	2	155
Pai	2013	Septembre	3	188
Pai	2014	Septembre	1	198
Pai	2014	Septembre	2	160
Pai	2014	Septembre	3	103
Puv	2011	Septembre	1	5
Puv	2011	Septembre	2	1335
Puv	2011	Septembre	3	1202
Puv	2012	Septembre	1	2618
Puv	2012	Septembre	2	3134
Puv	2013	Septembre	1	2522
Puv	2013	Septembre	2	2319
Puv	2013	Septembre	3	2293
Puv	2014	Septembre	1	1730
Puv	2014	Septembre	2	1768
Puv	2014	Septembre	3	1677
Puv	2015	Septembre	1	1222
Puv	2015	Septembre	2	2422
Puv	2015	Septembre	3	2426
Pu	2010	Septembre	1	152
Pu	2010	Septembre	2	160
Pu	2010	Septembre	3	110
Pu	2011	Septembre	1	242
Pu	2011	Septembre	2	451
Pu	2012	Septembre	1	161
Pu	2012	Septembre	2	250
Pu	2012	Septembre	3	66
Pu	2013	Septembre	1	145
Pu	2013	Septembre	2	70
Pu	2014	Septembre	1	24
Pu	2014	Septembre	2	32
Pu	2014	Septembre	3	25
Pu	2015	Septembre	1	127
Pu	2015	Septembre	2	150
Pu	2015	Septembre	3	112
Ro	2010	Septembre	1	7073
Ro	2010	Septembre	2	4379
Ro	2010	Septembre	3	4783
Ro	2011	Septembre	1	7250
Ro	2011	Septembre	2	6179
Ro	2011	Septembre	3	8946
Ro	2012	Septembre	1	12130
Ro	2012	Septembre	2	12504
Ro	2013	Septembre	1	10659
Ro	2013	Septembre	2	11344
Ro	2013	Septembre	3	7457
Ro	2014	Septembre	1	3225
Ro	2014	Septembre	2	4887
Ro	2014	Septembre	3	5134
Ro	2015	Septembre	1	4579
Ro	2015	Septembre	2	3804
Ro	2015	Septembre	3	4008
Pi	2010	Septembre	1	1996
Pi	2010	Septembre	2	1588
Pi	2010	Septembre	3	1215
Pi	2011	Septembre	1	3057
Pi	2011	Septembre	2	4148
Pi	2011	Septembre	3	5238
Pi	2012	Septembre	1	1063
Pi	2012	Septembre	2	1838
Pi	2012	Septembre	3	1326
Pi	2013	Septembre	1	5212
Pi	2013	Septembre	2	3793
Pi	2013	Septembre	3	5381
Pi	2014	Septembre	1	3687
Pi	2014	Septembre	2	4108
Pi	2014	Septembre	3	5560
Pi	2015	Septembre	1	1351
Pi	2015	Septembre	2	1755
Pi	2015	Septembre	3	2901
Te	2010	Septembre	1	1142
Te	2011	Septembre	1	878
Te	2011	Septembre	2	736
Te	2011	Septembre	3	1413
Te	2012	Septembre	1	800
Te	2012	Septembre	2	819
Te	2012	Septembre	3	387
Ti	2010	Septembre	1	1688
Ti	2010	Septembre	2	957
Ti	2010	Septembre	3	1155
Ti	2011	Septembre	1	2201
Ti	2011	Septembre	2	3608
Ti	2011	Septembre	3	2926
Ti	2012	Septembre	1	885
Ti	2012	Septembre	2	388
Ti	2013	Septembre	1	90
Ti	2014	Septembre	1	2061
Ti	2014	Septembre	2	6336
Ti	2014	Septembre	3	4172
Ti	2015	Septembre	1	5798
Ti	2015	Septembre	2	765
Ti	2015	Septembre	3	582
Wag	2011	Septembre	1	13
Wag	2011	Septembre	2	126
Wag	2011	Septembre	3	17
Wag	2013	Septembre	1	0
Wag	2013	Septembre	2	0
Wag	2013	Septembre	3	0
Wag	2014	Septembre	1	23
Wag	2014	Septembre	2	30
Wag	2014	Septembre	3	14
Wag	2015	Septembre	1	2
Wag	2015	Septembre	2	2
Wag	2015	Septembre	3	0
Wa	2010	Septembre	1	1476
Wa	2010	Septembre	2	1348
Wa	2010	Septembre	3	1761
Wa	2011	Septembre	1	3110
Wa	2011	Septembre	2	1149
Wa	2011	Septembre	3	1343
Wa	2012	Septembre	1	1427
Wa	2012	Septembre	2	818
Wa	2012	Septembre	3	58
WaCo	2010	Septembre	1	1343
WaCo	2010	Septembre	2	2386
WaCo	2010	Septembre	3	2904
WaCo	2011	Septembre	1	7505
WaCo	2011	Septembre	2	8539
WaCo	2011	Septembre	3	7490
WaCo	2012	Septembre	1	6563
WaCo	2012	Septembre	2	6286
WaCo	2013	Septembre	1	2152
WaCo	2013	Septembre	2	2244
WaCo	2013	Septembre	3	2056
WaCo	2014	Septembre	1	2479
WaCo	2014	Septembre	2	3239
WaCo	2014	Septembre	3	2970
WaCo	2015	Septembre	1	4088
WaCo	2015	Septembre	2	3689
WaCo	2015	Septembre	3	4293
Weg	2010	Septembre	1	34
Weg	2010	Septembre	2	2
Weg	2010	Septembre	3	22
Weg	2011	Septembre	1	156
Weg	2011	Septembre	2	272
Weg	2011	Septembre	3	169
Weg	2012	Septembre	1	32
Weg	2012	Septembre	2	111
Weg	2012	Septembre	3	327
Weg	2013	Septembre	1	18
Weg	2013	Septembre	2	154
Weg	2014	Septembre	1	238
Weg	2014	Septembre	2	226
Weg	2014	Septembre	3	499
Weg	2015	Septembre	1	135
Weg	2015	Septembre	2	134
Weg	2015	Septembre	3	109
Wep	2010	Septembre	1	71
Wep	2010	Septembre	2	20
Wep	2010	Septembre	3	42
Wep	2011	Septembre	1	1123
Wep	2011	Septembre	2	1704
Wep	2011	Septembre	3	871
Wep	2012	Septembre	1	1949
Wep	2012	Septembre	2	2012
Wep	2012	Septembre	3	1901
Wep	2013	Septembre	1	684
Wep	2013	Septembre	2	180
Wep	2013	Septembre	3	133
Wep	2014	Septembre	1	6
Wep	2014	Septembre	2	4
Wep	2014	Septembre	3	20
Wep	2015	Septembre	1	26
Wep	2015	Septembre	2	22
Wep	2015	Septembre	3	15
Wo	2011	Septembre	1	2790
Wo	2011	Septembre	2	1476
Wo	2011	Septembre	3	174
Wo	2012	Septembre	1	1847
Wo	2012	Septembre	2	1741
Wo	2012	Septembre	3	2368
Wo	2013	Septembre	1	2809
Wo	2013	Septembre	2	2529
Wo	2013	Septembre	3	1997
Wo	2014	Septembre	1	606
Wo	2014	Septembre	2	713
Wo	2014	Septembre	3	320
Wo	2015	Septembre	1	2336
Wo	2015	Septembre	2	3565
Wo	2015	Septembre	3	2081
Wal	2011	Septembre	1	232
Wal	2011	Septembre	2	502
Wal	2012	Septembre	1	17
Wal	2012	Septembre	2	8
Wal	2012	Septembre	3	58
Wal	2013	Septembre	1	167
Wal	2014	Septembre	1	315
Wal	2014	Septembre	2	247
Wal	2015	Septembre	1	6
Wal	2015	Septembre	2	606
Tri	2016	Septembre	1	496
Tri	2016	Septembre	2	736
Tri	2016	Septembre	3	832
Am	2016	Septembre	1	847
Am	2016	Septembre	2	1700
Am	2016	Septembre	3	996
Wag	2016	Septembre	1	0
Wag	2016	Septembre	2	0
Wag	2016	Septembre	3	0
Ho	2016	Septembre	1	64
Ho	2016	Septembre	2	56
Ho	2016	Septembre	3	46
Na	2016	Septembre	1	521
Na	2016	Septembre	2	573
Ne	2016	Septembre	1	17
Ne	2016	Septembre	2	42
Ne	2016	Septembre	3	28
Pu	2016	Septembre	1	207
Pu	2016	Septembre	2	206
Pu	2016	Septembre	3	249
Ti	2016	Septembre	1	471
Ti	2016	Septembre	2	908
Ti	2016	Septembre	3	1254
Wo	2016	Septembre	1	1235
Wo	2016	Septembre	2	2377
Wo	2016	Septembre	3	2536
Wal	2016	Septembre	1	398
Wal	2016	Septembre	2	439
Wal	2016	Septembre	1	7
Wal	2016	Septembre	3	178
Puv	2016	Septembre	1	2305
Puv	2016	Septembre	2	2092
Puv	2016	Septembre	3	1831
Pi	2016	Septembre	1	338
Pi	2016	Septembre	1	4098
Pi	2016	Septembre	2	4079
Pi	2016	Septembre	3	3457
Weg	2016	Septembre	1	357
Weg	2016	Septembre	1	364
Weg	2016	Septembre	2	376
Weg	2016	Septembre	3	379
Te	2016	Septembre	1	411
Te	2016	Septembre	1	219
Te	2016	Septembre	2	520
Ma	2016	Septembre	1	0
Ko	2016	Septembre	1	70
Ko	2016	Septembre	1	34
Ko	2016	Septembre	2	47
Ko	2016	Septembre	3	27
Pai	2016	Septembre	1	5
Pai	2016	Septembre	1	166
Pai	2016	Septembre	2	115
Pai	2016	Septembre	3	190
WaCo	2016	Septembre	1	3600
WaCo	2016	Septembre	2	4276
WaCo	2016	Septembre	3	9517
Nex	2016	Septembre	1	1165
Nex	2016	Septembre	2	1419
Nex	2016	Septembre	3	2199
Co	2016	Septembre	1	184
Co	2016	Septembre	2	640
Co	2016	Septembre	3	78
At	2016	Septembre	1	162
At	2016	Septembre	2	161
At	2016	Septembre	3	304
Ro	2016	Septembre	1	4308
Ro	2016	Septembre	2	6820
Ro	2016	Septembre	3	4155
Fa	2016	Septembre	1	1044
Fa	2016	Septembre	2	964
Fa	2016	Septembre	3	1054
Wep	2016	Septembre	1	1769
Wep	2016	Septembre	2	1812
Wep	2016	Septembre	3	1448
Mou	2016	Septembre	1	512
Mou	2016	Septembre	2	356
Mou	2016	Septembre	3	260
Ty	2016	Septembre	1	20
Ty	2016	Septembre	2	17
Ty	2016	Septembre	3	14
Net	2016	Septembre	1	15
Net	2016	Septembre	2	120
Net	2016	Septembre	3	53
Lin	2016	Septembre	1	1475
Lin	2016	Septembre	2	600
Lin	2016	Septembre	3	923
WaCo	2017	Septembre	1	1466
WaCo	2017	Septembre	2	622
WaCo	2017	Septembre	3	365
Fa	2017	Septembre	1	226
Fa	2017	Septembre	2	192
Fa	2017	Septembre	3	103
Ro	2017	Septembre	1	5003
Ro	2017	Septembre	2	4091
Ro	2017	Septembre	3	4033
Wep	2017	Septembre	1	2982
Wep	2017	Septembre	2	3542
Wep	2017	Septembre	3	3484
Mou	2017	Septembre	1	2137
Mou	2017	Septembre	2	2489
Mou	2017	Septembre	3	2257
Weg	2017	Septembre	1	0
Weg	2017	Septembre	1	85
Weg	2017	Septembre	2	147
Weg	2017	Septembre	2	123
Weg	2017	Septembre	3	29
Weg	2017	Septembre	3	104
Ko	2017	Septembre	1	23
Ko	2017	Septembre	1	0
Ko	2017	Septembre	2	48
Ko	2017	Septembre	2	3
Ko	2017	Septembre	3	102
Am	2017	Septembre	1	208
Am	2017	Septembre	2	131
Ne	2017	Septembre	1	517
Ne	2017	Septembre	2	151
Ne	2017	Septembre	3	520
Ti	2017	Septembre	1	674
Ti	2017	Septembre	2	1681
Ti	2017	Septembre	3	822
Pu	2017	Septembre	1	88
Pu	2017	Septembre	2	2
Pu	2017	Septembre	3	0
Na	2017	Septembre	1	75
Na	2017	Septembre	2	610
Na	2017	Septembre	3	982
Puv	2017	Septembre	1	705
Puv	2017	Septembre	1	45
Puv	2017	Septembre	2	1401
Puv	2017	Septembre	3	1072
